# Supplementary material for: CD79a promotes CNS-infiltration and leukemia engraftment in pediatric B-cell precursor acute lymphoblastic leukemia
Source: Commun Biol. 2021 Jan 15;4:73. doi: 10.1038/s42003-020-01591-z (PMC7810877; doi:10.1038/s42003-020-01591-z)
Supplement: Supplementary file 4 — Supplementary Data 1 [file 42003_2020_1591_MOESM4_ESM.xlsx]

## Sheet: Figure 1a-c
Patient #	Sex (1=male, 2=female)	Age at diagnosis (years)	White blood cell count (WBC) (1=WBC<10.000, 2=WBC 10.000-49.999, 3=WBC 50.000-99.999, 4= WBC>=100.000)	CNS infiltration status upon diagnosis (1=negative 2=positive)	Cytogenetics	ZAP70 (AU)	IL7R (AU)	CD79a (AU)
1	1	10.08	2	1	N/A	23.26	0.6	16.56
2	1	10.58	4	1	N/A	6.64	0.7	14.16
3	1	2.58	1	1	N/A	7.58	0.42	12.19
4	1	2.92	3	1	N/A	13.79	0.49	11.89
5	1	6.92	3	1	N/A	2.79	0.11	10.53
6	1	8.92	2	1	N/A	4.2	1.35	10.21
7	2	6.17	2	1	TEL-AML1	4.27	0.72	9.41
8	2	10.42	1	1	TEL-AML1	0.64	0.17	9.37
9	2	4.25	4	1	TEL-AML1	6.19	0.21	9.15												2259c
10	1	2.5	4	1	BCR-ABL	1.4	0.57	8.62												2259
11	2	1.58	4	1	N/A	4.72	0.13	8.25												2259c
12	1	2.83	4	1	N/A	1	0.59	7.96
13	2	9.17	4	1	N/A	7.73	0.42	7.78
14	2	4.08	2	1	N/A	0.75	0.58	7.76												Ë
15	1	7.25	2	1	N/A	4.13	0.16	7.63
16	1	2.25	4	1	TEL-AML1	9.29	1.95	7.5
17	2	5.67	1	1	TEL-AML1	2.1	0.37	7.4
18	2	3.25	3	1	BCR-ABL	5.41	0.08	7.37
19	1	2.58	2	1	N/A	8.65	0.08	7.15
20	1	14.33	2	1	TEL-AML1	8.76	0.15	7.11
21	1	3.17	1	1	TEL-AML1	1.04	0.37	7.08
22	1	5.08	3	1	N/A	1.05	0.88	6.92
23	1	9.58	2	1	N/A	0.9	0.21	6.75
24	2	14.5	3	1	E2A-PBX1	24.84	1.84	6.62
25	1	3.92	2	1	N/A	12.36	0.43	6.57
26	2	2.08	4	1	N/A	8.09	0.43	5.96
27	1	4.42	2	1	N/A	1.82	0.04	5.95
28	1	4.92	1	1	N/A	2.06	0.2	5.83
29	2	12.5	4	1	MLL-rearranged	1.19	0.68	5.81
30	1	7.5	1	1	N/A	3.53	0.06	5.75
31	2	14.92	1	1	N/A	0.92	0.07	5.11
32	1	4.08	4	1	N/A	5.35	0.56	4.95
33	2	6.33	2	1	N/A	0.57	0.07	4.81
34	2	5.42	2	1	N/A	3.31	0.61	4.78
35	1	2.67	3	1	N/A	5.87	0.39	4.66
36	2	5.17	4	1	N/A	2.08	0.08	4.57
37	1	8.5	1	1	N/A	3.17	0.35	4.53
38	1	3.42	2	1	N/A	2.59	0.08	4.53
39	1	9	2	1	N/A	7.84	0.56	4.51
40	1	2.58	2	1	N/A	1.1	0.19	4.44
41	1	2.75	3	1	N/A	2.31	0.13	4.3
42	1	12.08	4	1	N/A	4.33	0.08	4.28
43	1	4.33	3	1	N/A	2.74	0.12	4.05
44	1	6.58	1	1	TEL-AML1	9.08	0.22	4
45	1	6.17	3	1	N/A	1.06	0.15	4
46	1	10.42	3	1	E2A-PBX1	1.44	0.45	3.99
47	2	13.42	4	1	N/A	2.5	0.11	3.93
48	2	3.5	2	1	E2A-PBX1	2.11	0.12	3.82
49	2	2.75	1	1	N/A	4.99	0.05	3.06
50	2	3.67	2	1	N/A	0.72	0.36	2.9
51	1	11	2	1	N/A	3.15	0.42	2.9
52	2	15.5	1	1	N/A	10.31	0.14	2.67
53	1	12.17	1	1	N/A	2.57	0.65	2.44
54	1	4	1	1	N/A	0.9	0.06	2.41
55	1	9.5	1	1	N/A	1.2	0.16	2.26
56	2	6.58	1	1	N/A	0.17	0.11	2.22
57	2	5.42	4	1	N/A	3.02	0.31	2.12
58	1	2	2	1	N/A	3.08	0.1	2.06
59	2	14.25	3	1	N/A	1.5	0.07	1.88
60	1	7.33	2	1	N/A	1.22	0.54	1.86
61	1	10.42	2	1	N/A	10.63	0.22	1.82
62	1	10.92	2	1	N/A	10.03	0.13	1.82
63	1	3.33	1	1	N/A	1.27	0.18	1.69
64	2	2.33	2	1	TEL-AML1	3.75	0.08	1.43
65	1	3.83	1	1	N/A	1.53	0.09	1.35
66	1	16.92	3	1	BCR-ABL	2.8	0.05	1.33
67	2	6.83	1	1	N/A	1.29	0.11	1.3
68	1	9.67	4	1	N/A	0.87	0.04	1.13
69	1	11.17	2	1	N/A	2.59	0.3	1.03
70	1	1.58	4	1	N/A	5.3	0.07	0.99
71	2	1	4	1	MLL-rearranged	5.4	0.2	0
72	2	12.75	3	1	N/A	1.41	0.04	0
73	1	0.83	4	2	N/A	37.55	0.25	37.83
74	1	2.75	1	2	TEL-AML1	3.63	1.3	15.83
75	1	0.17	4	2	N/A	86.66	2.27	12.25
76	2	1.42	2	2	N/A	5.99	N/A	11.13
77	2	7.5	1	2	N/A	5.56	0.12	9.63
78	2	2	3	2	N/A	3.12	0.11	9.43
79	2	14.67	3	2	N/A	11.03	0.23	7.96
80	1	7.83	2	2	TEL-AML1	1.12	0.21	7.83
81	1	15.67	2	2	TEL-AML1	13.11	0.25	7.56
82	2	1.67	4	2	N/A	7.51	1.07	7.38
83	2	11.5	2	2	N/A	3.66	0.33	7.02
84	1	5.67	1	2	TEL-AML1	3.17	0.19	6.98
85	1	3.83	3	2	TEL-AML1	5.93	0.44	6.86
86	2	8.92	3	2	N/A	18.19	1.84	6.85
87	1	3.08	4	2	N/A	3.88	0.18	5.98
88	2	4.08	1	2	N/A	7.18	1.09	5.58
89	2	16.92	2	2	BCR-ABL	5.23	1.13	5.53
90	2	14.5	1	2	N/A	7.65	0.16	5.19
91	2	2.58	3	2	N/A	7.86	0.2	4.86
92	1	1.25	2	2	N/A	9.34	0.35	4.83
93	1	6.08	4	2	N/A	11.87	2.27	4.61
94	1	15.67	2	2	N/A	6.24	N/A	4.15
95	2	11.08	2	2	N/A	4.71	0.14	3.86
96	2	12.33	4	2	E2A-PBX1	2.37	0.07	3.58
97	2	0.08	4	2	MLL-rearranged	2.49	0.27	3.28
98	1	6.75	2	2	N/A	1.6	0.3	2.98
99	2	10	1	2	N/A	14.02	1.01	1.19
100	1	8.25	2	2	N/A	4.17	0.18	0.87
AU = Arbitrary Units - mRNA levels normalized to mRNA of cell line 697

## Sheet: Figure 1d
Data used to construct this figure are publicly available at https://www.ncbi.nlm.nih.gov/projects/gap/cgi-bin/study.cgi?study_id=phs000218.v21.p7
version: dbGaP accession phs000218.v21.p7.

## Sheet: Figure 1e
PDX #	CD79a* (AU) Spleen	CD79a* (AU) Bone marrow
1	1	2.39137
2	1	1.04584
3	1	1.36632
4	1	2.87264
5	1	2.11588
6	1	1.83121
7	1	1.02308
AU = Arbitrary Units - mRNA levels normalized to mRNA of cell line 697
* = Normalized to spleen

## Sheet: Figure 1f
PDX #	CD79a* (AU) Spleen	CD79a* (AU) Bone marrow
1 (B-other)	1	4.4352
2 (BCR-ABL)	1	0.99516
3 (B-other)	1	2.89588
4 (B-other)	1	1.15749
5 (Hyperdiploid)	1	1.6644
6 REH (TEL-AML1	1	2.24078
AU = Arbitrary Units - mRNA levels normalized to mRNA of cell line 697
* = Normalized to spleen

## Sheet: Figure 2a
697 cells transplanted into NSG mice
	CNS Status	shCtr (Number of animals)	shCD79a (Number of animals)
	CNS++	0	0
	CNS+	7	4
	CNS-	3	11

## Sheet: Figure 2b
SUP-B15 cells transplanted into NSG mice
	CNS Status	shCtr (Number of animals)	shCD79a (Number of animals)
	CNS++	8	1
	CNS+	0	7
	CNS-	0	0

## Sheet: Figure 2c-e
1) % of cells upon sacrifice
	Spleen				Bone marrow				CNS
	PDX animal	shCtr (BFP)	shCD79a (GFP)		PDX animal	shCtr (BFP)	shCD79a (GFP)		PDX animal	shCtr (BFP)	shCD79a (GFP)
	1	87.95	12.05		1	82.49	17.51		1	97.82	2.18
	2	91.15	8.85		2				2	94.27	5.73
	3	79.85	20.15		3	81.35	18.65		3	99.86	0.14
	4	83.96	16.04		4				4	96.5	3.5
	5	91.08	8.92		5				5	98.98	1.02
	6	90.05	9.95		6	72.33	27.67		6	96.52	3.48
	7	87.88	12.12		7				7	99.86	0.14
2) Ratio of shCtr (BFP) to shCD79a (GFP) cells
		dsRED-shCtrl							dsRED-shCD79a
		PDX animal 1	PDX animal 2	PDX animal 3	PDX animal 4	PDX animal 5	PDX animal 6	PDX animal 7	PDX animal 1	PDX animal 2	PDX animal 3	PDX animal 4	PDX animal 5	PDX animal 6	PDX animal 7
Niche	Upon Injection	50	50	50	50	50	50	50	50	50	50	50	50	50	50
Spleen	Upon sacrifice	87.9542	91.1451	79.8492	83.9616	91.077	90.0476	87.8788	12.0458	8.85494	20.1508	16.0384	8.92303	9.95236	12.1212
Bone Marrow		82.4903		81.3502			72.3254		17.5097		18.6498			27.6746
CNS		97.8192	94.2678	99.859	96.5044	98.9791	96.5193	99.8577	2.18084	5.73224	0.140944	3.49561	1.02093	3.48074	0.142247

## Sheet: Figure 2f
Spleen blasts (%)				Bone marrow blasts (%)
Animal #	Ctr	CD79a KO		Animal #	Ctr	CD79a KO
1	74	5		1	70	4
2	83	9		2	75	8
3	70	5		3	70	7
4	70	7		4	52	2
5	80	8		5	50	4
6	75	1		6	50	2

## Sheet: Figure 2g
	Ctr		CD79a KO
	Animal #	Survival (days)	Animal #	Survival (days)
	1	25	1	81
	2	25	2	95
	3	25	3	95
	4	25	4	47
	5	25	5	133
	6	25	6	29
